# Supplementary material for: A quantitative comparison between the essential medicines for rheumatic diseases in children and young people in Africa and the WHO model list
Source: Pediatr Rheumatol Online J. 2024 Jul 4;22:63. doi: 10.1186/s12969-024-00997-x (PMC11225199; doi:10.1186/s12969-024-00997-x)
Supplement: Supplementary file 2 — Supplementary Material 2. [file 12969_2024_997_MOESM2_ESM.xlsx]

## Sheet: Sheet1
WHO EMLc complementary list medicines for diseases of joints, DMARD's, juvenile joint diseases, immunosuppressors	Dosage form	Benin 2018	Burkina Faso 2020	Chad 2022	DRC 2020	Rwanda 2015	Nigeria 2020	South Africa 2023	Total no.of countries with med
Acetylsalicylic acid	Oral > Solid: 100 to 500 mg Local > Rectal > Suppository: 50 to 150 mg	1	0	0	0	1	1	1	4
Adalimumab	Parenteral > General injections > SC: 40 mg per 0.8 mL; 40 mg per 0.4 mL; 10 mg per 0.2 mL; 20 mg per 0.4 mL	0	0	0	0	0	0	1	1
Etanercept	Parenteral > General injections > SC: 25 mg per 0.5 mL; 50 mg per 1.0 mL	0	0	0	0	0	1	0	1
Infliximab	Parenteral > General injections > IV: 100 mg vial 10mg per 1.0 mL	0	0	0	0	0	0	0	0
Azathioprine	Oral > Solid > tablet: 50 mg (scored); 25 mg	0	0	0	0	0	1	1	2
Methotrexate	Oral > Solid > tablet: 2.5 mg (as sodium salt)	1	0	0	0	1	1	1	4
Hydroxychloroquine	Oral > Solid: 200 mg (as sulfate)	0	0	0	0	0	1	1	2
No. of meds on NEMLc		2	0	0	0	2	5	5
% similarity with WHO EMLc		28.5	0	0	0	28.5	71.4	71.4
Meds not on WHO EMLc							tocilizumab	methyl prednisolone acetate
		triamcinolone acetonide					rituximab	chloroquine
							sulfasalazine	cyclophosphamide
							MMF	cyclosporin
							ciclosporin (immunosuppressive)
							cyclophosphamide
No. of medicines NOT on WHO EML		2	0	0	0	0	6	4
WHO EML complementary list Immunosuppressives for rheumatology indication, DMARDs, medicines for diseases of joints	Dosage Form	Benin 2018	Burkina Faso 2020	Chad 2022	DRC 2020	Rwanda 2015	Nigeria 2020	South Africa 2023	Uganda 2016	Libya 2019	Seychelles 2010	Angola 2021	Burundi 2012	Central African Republic 2017	Cote de ivoire 2020	Djibouti 2007	Eritrea 2010	Ethiopia 2020	Guinea 2012	Liberia 2017	Madagascar 2008	Malawi 2015	Mali 2019	Mozambique 2017	Senegal 2018	Sierra Leone 2019	Somalia 2019	South sudan	Sudan 2014	Tanzania 2021	The Gambia 2001	Togo 2012	Zimbabwe 2015	Cameroon 2017	Cape Verde	Congo	eSwatini 2012	Ghana 2019	Kenya 2019	Lesotho 2005	Mauritania 2012	Morocco 2014	Namibia 2016	Zambia 2020	Algeria 2016	Botswana 2012	Egypt 2018	Tunisia 2012	Total
Azathioprine	Oral > Solid > tablet: 50 mg (scored); 25 mg	1	0	0	1	0	0	1	1	1	0	1	0	0	0	0	1	1	0	1	0	0	1	0	0	0	1	1	1	1	0	0	0	0	1	1	1	1	1	0	0	1	1	0	1	0	1	1	24
Chloroquine	Oral > Solid: 100 mg tablet (as phosphate or sulfate); 150 mg tablet (as phosphate or sulfate)	0	0	0	0	0	0	1	1	0	1	1	0	0	0	0	0	1	0	1	0	0	0	1	0	0	0	1	0	0	0	0	1	0	0	0	0	0	0	0	0	1	0	0	0	1	0	1	13
Hydroxychloroquine	Oral > Solid: 200 mg (as sulfate)	1	1	0	0	0	1	0	0	1	0	1	0	0	0	0	0	0	1	0	0	0	1	0	0	0	0	0	1	1	0	1	0	0	1	1	0	1	1	0	0	0	1	1	1	0	1	1	19
Methotrexate	Oral > Solid > tablet: 2.5 mg (as sodium salt)	1	1	0	1	1	1	1	1	1	1	1	0	0	0	0	0	1	1	1	1	1	1	1	0	0	1	1	1	1	0	1	1	0	1	1	0	1	1	0	0	1	1	0	1	1	1	1	33
Penicillamine	Oral > Solid: 250 mg	0	0	0	0	0	0	0	0	0	0	1	0	0	0	0	0	0	0	1	1	0	1	1	0	0	0	0	1	0	0	1	0	0	0	0	0	1	0	0	0	0	1	0	0	0	0	1	10
Sulfasalazine	Oral > Solid: 500 mg	1	0	0	0	0	1	1	0	1	0	1	0	0	0	0	1	1	1	1	1	0	1	1	0	0	0	0	1	1	0	1	1	0	1	1	0	1	1	0	0	1	1	0	1	1	1	1	26
Adalimumab	Parenteral > General injections > SC: 40 mg per 0.8 mL; 40 mg per 0.4 mL; 10 mg per 0.2 mL; 20 mg per 0.4 mL	0	0	0	0	0	0	0	0	1	0	0	0	0	0	0	0	1	0	0	0	0	0	0	0	0	0	0	0	0	0	0	0	0	0	0	0	1	0	0	0	0	0	0	0	0	0	1	4
Certolizumab pegol	Parenteral > General injections > SC: 200 mg per 1.0 mL	0	0	0	0	0	0	0	0	1	0	0	0	0	0	0	0	0	0	0	0	0	0	0	0	0	0	0	0	0	0	0	0	0	0	0	0	1	0	0	0	0	0	0	0	0	0	0	2
Etanercept	Parenteral > General injections > SC: 25 mg per 0.5 mL; 50 mg per 1.0 mL	0	0	0	0	0	1	0	0	1	0	0	0	0	0	0	0	0	0	0	0	0	0	0	0	0	0	0	0	0	0	0	0	0	0	0	0	1	1	0	0	0	0	0	0	0	1	1	6
Golimumab	Parenteral > General injections > SC: 50 mg per 0.5 mL; 45mg/0.5ml> IV: 50mg/4ml	0	0	0	0	0	0	0	0	0	0	0	0	0	0	0	0	0	0	0	0	0	0	0	0	0	0	0	0	0	0	0	0	0	0	0	0	1	1	0	0	0	0	0	0	0	0	0	2
Infliximab	Parenteral > General injections > IV: 100 mg vial 10mg per 1.0 mL	0	0	0	0	0	0	0	0	1	0	0	0	0	0	0	0	0	0	0	0	0	0	0	0	0	0	0	0	0	0	0	0	0	0	0	0	1	1	0	0	0	0	0	0	0	0	1	4
No. of meds on NEML		4	2	0	2	1	4	4	3	8	2	6	0	0	0	0	2	5	3	5	3	1	5	4	0	0	2	3	5	4	0	4	3	0	4	4	1	10	7	0	0	4	5	1	4	3	5	9	142
% similarity		36.4	18.2	0	18.2	9.1	36.4	36.4	27.3	72.7	18.2	54.6	0	0	0	0	18.2	45.5	27.3	45.5	27.3	9.1	45.5	36.4	0	0	18.2	27.3	45.5	36.4	0	36.4	27.3	0	36.4	36.4	9.1	91	63.6	0	0	36.4	45.5	9.1	36.4	27.3	45.5	81.8
Meds NOT on WHO EML							rituximab	cyclophosphamide	cyclosporin	cyclosporin
							tocilizumab	rituximab		MMF								tacrolimus		ciclosporin		Depo Medrol	ciclosporin	ciclosporin		0	ciclosporin	ciclosporin	cyclophosphamide	cyclosporin					cyclophos	cyclophos		abatacept	abatacept				ciclosporin	acetylsalicylic acid	aurothiopropanol		ciclosporin
							cyclophosphamide	MMF		Interferon 1 a/b								cyclosporin				Triamcinolone acetonide		cyclophosphamide						cyclophosphamide					ciclosporin	ciclosporin		belimumab	cyclophosphamide						leflunomide		cyclophosphamide
							MMF			Rituximab								Thalidomide												mmf					mmf			cyclophosphamide	cyclosporin								leflunomide
										Anakinra								Lenalidomide																	tacrolimus			cyclosporine	leflunomide
										tocilizumab																												leflunomide	mmf
										leflunomide																												mmf	rituximab
										triamcinolone acetonide																												tacrolimus	tacrolimus
																																						rituximab
																																						tofacitinib
No. of medicines NOT on WHO EML		0	0	0	0	0	4	2	1	9	0	0	0	0	0	0	0	4	0	1	0	2	1	2	0	0	1	1	1	3	0	0	0	0	4	2	0	9	7	0	0	0	1	1	2	0	3	0
WHO EML complementary list Section Juvenile Joint Diseases
Adalimumab	Parenteral > General injections > SC: 40 mg per 0.8 mL; 40 mg per 0.4 mL; 10 mg per 0.2 mL; 20 mg per 0.4 mL						0					0						0		0		0								0			0						1										0
Certolizumab pegol	Parenteral > General injections > SC: 200 mg per 1.0 mL						0					0						0		0		0								0			0						0										0
Etanercept	Parenteral > General injections > SC: 25 mg per 0.5 mL; 50 mg per 1.0 mL						0					0						0		0		0								0			0						1										1
Golimumab	Parenteral > General injections > SC: 50 mg per 0.5 mL; 45mg/0.5ml> IV: 50mg/4ml						0					0						0		0		0								0			0						1										1
Infliximab	Parenteral > General injections > IV: 100 mg vial 10mg per 1.0 mL						0					0						0		0		0								0			0						1										1
Acetyl salicylic acid	Oral > Solid: 100 to 500 mg Local > Rectal > Suppository: 50 to 150 mg						1			1		1						1		1		1								0			1						1										8
Methotrexate	Oral > Solid > tablet: 2.5 mg (as sodium salt)						0					0						0		0		0								1			1						1										3
No. of meds on NEML section Juvenile joint diseases							1	0	0	1	0	1	0	0	0	0	0	1	0	1	0	1	0	0	0	0	0	0	0	1	0	0	2	0	0	0	0	0	6	0	0	0	0	0	0	0	0	0
% similarity							14.3			14.3		14.3						14.3		14.3		14.3								14.3			28.6						85.7
Meds not on WHO EML section Juvenile joint diseases																														SSZ			SSZ						tocilizumab
																																	CQ
No. of medicines not on WHO EML section Juvenile joint diseases																														1			2						1
